# Supplementary material for: Controlling Effects of Nanocomposite Sterilant ND-1 on the Growth of Wild Populations of Midday Gerbil (Meriones meridianus)
Source: Life (Basel). 2023 Nov 29;13(12):2280. doi: 10.3390/life13122280 (PMC10744583; doi:10.3390/life13122280)
Supplement: Supplementary file 1 [file life-13-02280-s001.zip]

Archive with 1 entries (1 files):
- life-2620019-supplementary.xlsx
