# Supplementary material for: Controlling Effects of Nanocomposite Sterilant ND-1 on the Growth of Wild Populations of Midday Gerbil (Meriones meridianus)
Source: Life (Basel). 2023 Nov 29;13(12):2280. doi: 10.3390/life13122280 (PMC10744583; doi:10.3390/life13122280)
Supplement: Supplementary file 1 [file life-13-02280-s001.zip › life-2620019-supplementary.xlsx]

## Sheet: S1April 2018
Table S1 Sample sizes for different indicators of the midday gerbil population in April 2018
standard quadrat	Sample sizes
	Female midday gerbils	Male midday gerbils	Female midday gerbils during the breeding period	Male midday gerbils during the breeding period	Juvenile midday gerbils	Sub-audlt midday gerbils	Audlt midday gerbils	Midday gerbils
ck1	2	1	1	0	0	0	3	3
ck2	1	0	2	0	0	0	1	1
ck3	0	2	0	1	0	0	2	2
sterilant1-1	2	1	1	0	0	0	3	3
sterilant1-2	0	1	0	0	0	0	1	1
sterilant1-3	2	1	0	1	0	0	3	3
sterilant2-1	1	4	1	2	0	0	5	5
sterilant2-2	4	4	1	2	0	2	6	8
sterilant2-3	0	0	0	0	0	0	0	0
sterilant3-1	0	1	1	0	0	0	2	2
sterilant3-2	1	5	0	2	0	0	6	6
sterilant3-3	3	4	3	2	0	1	6	7

## Sheet: S2 seasons
Table S2 Sample sizes of different indicators of midday gerbil populations in different seasons
Sample size name	Standard quadrat	Sample sizes at different season
		2018			2019
		Spring	Summer	Autumn	Spring	Summer	Autumn
Female midday gerbils during the breeding period	ck1	2	2	0	5	2	2
	ck2	2	4	3	2	1	3
	ck3	1	1	0	2	2	2
	sterilant1-1	3	3	2	2	0	0
	sterilant1-2	1	2	2	1	1	1
	sterilant1-3	0	0	1	0	0	0
	sterilant2-1	2	3	1	2	2	1
	sterilant2-2	2	3	2	2	1	1
	sterilant2-3	0	2	2	0	3	1
	sterilant3-1	1	3	2	2	2	1
	sterilant3-2	0	1	2	0	0	0
	sterilant3-3	3	1	2	0	3	2
Male midday gerbils during the breeding period	ck1	3	5	0	2	5	2
	ck2	1	10	2	3	4	0
	ck3	1	2	1	3	3	0
	sterilant1-1	1	3	1	6	3	0
	sterilant1-2	3	8	1	2	3	1
	sterilant1-3	2	1	1	3	3	1
	sterilant2-1	4	2	0	8	3	1
	sterilant2-2	4	2	2	2	3	0
	sterilant2-3	2	2	0	0	2	2
	sterilant3-1	1	4	0	7	4	1
	sterilant3-2	3	0	3	2	1	1
	sterilant3-3	3	4	0	3	0	2
Juvenile midday gerbils	ck1	0	1	0	0	1	0
	ck2	0	1	0	0	0	1
	ck3	0	1	0	0	1	2
	sterilant1-1	0	2	0	0	0	0
	sterilant1-2	0	0	0	0	0	1
	sterilant1-3	0	0	0	0	0	0
	sterilant2-1	0	2	0	0	0	0
	sterilant2-2	0	2	1	0	1	0
	sterilant2-3	0	1	0	0	3	0
	sterilant3-1	0	1	0	0	0	0
	sterilant3-2	0	0	0	0	0	0
	sterilant3-3	0	2	1	0	0	0
Sub-audlt midday gerbils	ck1	0	3	0	1	2	4
	ck2	0	6	0	0	1	2
	ck3	0	2	0	0	0	3
	sterilant1-1	1	3	0	0	1	0
	sterilant1-2	1	3	0	0	0	0
	sterilant1-3	0	0	0	0	1	0
	sterilant2-1	0	1	0	0	0	2
	sterilant2-2	2	0	1	0	2	4
	sterilant2-3	0	1	1	0	0	4
	sterilant3-1	0	1	0	0	0	1
	sterilant3-2	0	0	0	0	1	1
	sterilant3-3	1	0	0	0	0	0
Audlt midday gerbils	ck1	8	5	0	6	8	5
	ck2	2	9	5	6	7	2
	ck3	2	2	1	5	5	5
	sterilant1-1	6	4	4	8	3	0
	sterilant1-2	4	8	3	4	4	2
	sterilant1-3	4	3	2	3	3	1
	sterilant2-1	8	5	1	11	5	3
	sterilant2-2	9	4	2	4	2	1
	sterilant2-3	3	5	1	2	4	3
	sterilant3-1	5	6	2	11	9	9
	sterilant3-2	7	1	7	3	1	4
	sterilant3-3	8	6	3	6	3	8
Midday gerbils	ck1	8	9	0	7	11	9
	ck2	2	16	5	6	8	5
	ck3	2	5	1	5	6	10
	sterilant1-1	7	9	4	8	4	0
	sterilant1-2	5	11	3	4	4	3
	sterilant1-3	4	3	2	3	6	1
	sterilant2-1	8	8	1	11	5	5
	sterilant2-2	11	6	4	4	5	5
	sterilant2-3	3	7	2	2	7	7
	sterilant3-1	5	8	2	11	9	10
	sterilant3-2	7	1	7	3	2	5
	sterilant3-3	9	8	4	6	3	8
Female midday gerbils	ck1	2	3	0	5	5	6
	ck2	0	5	3	2	2	5
	ck3	2	3	0	2	3	5
	sterilant1-1	4	7	3	2	0	0
	sterilant1-2	2	4	2	2	1	2
	sterilant1-3	1	1	1	0	1	0
	sterilant2-1	5	3	1	2	2	4
	sterilant2-2	5	4	2	2	2	3
	sterilant2-3	1	5	2	2	4	5
	sterilant3-1	3	4	2	4	5	2
	sterilant3-2	5	1	3	1	1	0
	sterilant3-3	5	3	4	3	3	3
Male midday gerbils	ck1	6	6	0	2	6	3
	ck2	2	11	2	4	6	0
	ck3	0	2	1	3	3	5
	sterilant1-1	3	2	1	6	4	0
	sterilant1-2	3	7	1	2	3	1
	sterilant1-3	3	2	1	3	5	1
	sterilant2-1	3	5	0	9	3	1
	sterilant2-2	6	2	2	2	3	2
	sterilant2-3	2	2	0	0	3	2
	sterilant3-1	2	4	0	7	4	8
	sterilant3-2	2	0	4	2	1	5
	sterilant3-3	4	5	0	3	0	5

## Sheet: S3 Fixed effect of female 
Table S3 Fixed effect of female midday gerbils during the breeding period
Effect	Group	Year	Season	Estimate	SE	DF	t	P
Intercept				44.444	14.411	0	3.084
Group	Control area			11.111	27.231	154	0.408	0.684
Group	Experiment area			Reference
Season			Spring	5.556	21.528	154	0.258	0.797
Season			Autumn	-5.556	21.528	154	-0.258	0.797
Season			Summer	Reference
Year		2018		22.222	19.255	154	1.154	0.25
Year		2019		Reference
Group*Season*Year	Control area	2018	Spring	-83.333	50.945	154	-1.636	0.104
Group*Season*Year	Control area	2019	Spring	88.889	43.056	154	2.064	0.041
Group*Season*Year	Control area	2018	Autumn	-22.222	50.945	154	-0.436	0.663
Group*Season*Year	Control area	2019	Autumn	66.667	43.056	154	1.548	0.124
Group*Season*Year	Control area	2018	Summer	0	38.511	154	0	1
Group*Season*Year	Control area	2019	Summer	Reference
Group*Season*Year	Experiment area	2018	Spring	-5.556	30.445	154	-0.182	0.855
Group*Season*Year	Experiment area	2019	Spring	Reference
Group*Season*Year	Experiment area	2018	Autumn	27.778	30.445	154	0.912	0.363
Group*Season*Year	Experiment area	2019	Autumn	Reference
Group*Season*Year	Experiment area	2018	Summer	Reference
Group*Season*Year	Experiment area	2019	Summer	Reference

## Sheet: S4 Fixed effect of male 
Table S4 Fixed effect of male midday gerbils during the breeding period
Effect	Group	Year	Season	Estimate	SE	DF	t	P
Intercept				81.481	20.9	0	3.899
Group	Control area			51.852	41.8	154	1.24	0.217
Group	Experiment area			Reference
Season			Spring	101.852	33.046	154	3.082	0.002
Season			Autumn	-31.481	33.046	154	-0.953	0.342
Season			Summer	Reference
Year		2018		14.815	29.557	154	0.501	0.617
Year		2019		Reference
Group*Season*Year	Control area	2018	Spring	-166.667	78.2	154	-2.131	0.035
Group*Season*Year	Control area	2019	Spring	-101.852	66.091	154	-1.541	0.125
Group*Season*Year	Control area	2018	Autumn	-66.667	78.2	154	-0.853	0.395
Group*Season*Year	Control area	2019	Autumn	-68.519	66.091	154	-1.037	0.301
Group*Season*Year	Control area	2018	Summer	40.741	59.114	154	0.689	0.492
Group*Season*Year	Control area	2019	Summer	Reference
Group*Season*Year	Experiment area	2018	Spring	-70.37	46.733	154	-1.506	0.134
Group*Season*Year	Experiment area	2019	Spring	Reference
Group*Season*Year	Experiment area	2018	Autumn	-20.37	46.733	154	-0.436	0.664
Group*Season*Year	Experiment area	2019	Autumn	Reference
Group*Season*Year	Experiment area	2018	Summer	Reference
Group*Season*Year	Experiment area	2019	Summer	Reference

## Sheet: S5 Fixed effect sex ratio
Table S5 Fixed effect of the proportion of sex ratio of midday gerbils
Effect	Group	Year	Season	Estimate	SE	DF	t	P
Intercept				37.037	14.566	0	2.543
Group	Control area			61.111	29.133	154	2.098	0.038
Group	Experiment area			Reference
Season			Spring	2.5	23.031	154	0.109	0.914
Season			Autumn	34.259	23.031	154	1.487	0.139
Season			Summer	Reference
Year		2018		34.259	20.6	154	1.663	0.098
Year		2019		Reference
Group*Season*Year	Control area	2018	Spring	-97.407	54.502	154	-1.787	0.076
Group*Season*Year	Control area	2019	Spring	-39.537	46.063	154	-0.858	0.392
Group*Season*Year	Control area	2018	Autumn	-158.333	54.502	154	-2.905	0.004
Group*Season*Year	Control area	2019	Autumn	-12.963	46.063	154	-0.281	0.779
Group*Season*Year	Control area	2018	Summer	-76.481	41.2	154	-1.856	0.065
Group*Season*Year	Control area	2019	Summer	Reference
Group*Season*Year	Experiment area	2018	Spring	9.722	32.571	154	0.298	0.766
Group*Season*Year	Experiment area	2019	Spring	Reference
Group*Season*Year	Experiment area	2018	Autumn	-77.778	32.571	154	-2.388	0.018
Group*Season*Year	Experiment area	2019	Autumn	Reference
Group*Season*Year	Experiment area	2018	Summer	Reference
Group*Season*Year	Experiment area	2019	Summer	Reference

## Sheet: S6 Fixed effect of juvenile
Table S6 Fixed effect of the proportion of juvenile midday gerbils
Effect	Group	Year	Season	Estimate	SE	DF	t	P
Intercept				5.556	2.736	0	2.03
Group	Control area			2.222	5.4	154	0.412	0.681
Group	Experiment area			Reference
Season			Spring	-5.556	4.269	154	-1.301	0.195
Season			Autumn	-3.704	4.269	154	-0.868	0.387
Season			Summer	Reference
Year		2018		6.173	3.818	154	1.617	0.108
Year		2019		Reference
Group*Season*Year	Control area	2018	Spring	-8.395	10.102	154	-0.831	0.407
Group*Season*Year	Control area	2019	Spring	-2.222	8.538	154	-0.26	0.795
Group*Season*Year	Control area	2018	Autumn	-10.247	10.102	154	-1.014	0.312
Group*Season*Year	Control area	2019	Autumn	6.759	8.538	154	0.792	0.43
Group*Season*Year	Control area	2018	Summer	1.79	7.637	154	0.234	0.815
Group*Season*Year	Control area	2019	Summer	Reference
Group*Season*Year	Experiment area	2018	Spring	-6.173	6.037	154	-1.022	0.308
Group*Season*Year	Experiment area	2019	Spring	Reference
Group*Season*Year	Experiment area	2018	Autumn	-4.784	6.037	154	-0.792	0.429
Group*Season*Year	Experiment area	2019	Autumn	Reference
Group*Season*Year	Experiment area	2018	Summer	Reference
Group*Season*Year	Experiment area	2019	Summer	Reference

## Sheet: S7 Fixed effect of sub-adult
Table S7 Fixed effect of the proportion of sub-adult midday gerbils
Effect	Group	Year	Season	Estimate	SE	DF	t	P
Intercept				12.963	5.188	0	2.498
Group	Control area			-2.963	8.568	154	-0.346	0.73
Group	Experiment area			Reference
Season			Spring	-12.963	6.774	154	-1.914	0.058
Season			Autumn	9.722	6.774	154	1.435	0.153
Season			Summer	Reference
Year		2018		-3.025	6.059	154	-0.499	0.618
Year		2019		Reference
Group*Season*Year	Control area	2018	Spring	5.988	16.03	154	0.374	0.709
Group*Season*Year	Control area	2019	Spring	5.741	13.547	154	0.424	0.672
Group*Season*Year	Control area	2018	Autumn	-16.698	16.03	154	-1.042	0.299
Group*Season*Year	Control area	2019	Autumn	12.778	13.547	154	0.943	0.347
Group*Season*Year	Control area	2018	Summer	25.062	12.117	154	2.068	0.04
Group*Season*Year	Control area	2019	Summer	Reference
Group*Season*Year	Experiment area	2018	Spring	7.985	9.58	154	0.834	0.406
Group*Season*Year	Experiment area	2019	Spring	Reference
Group*Season*Year	Experiment area	2018	Autumn	-12.716	9.58	154	-1.327	0.186
Group*Season*Year	Experiment area	2019	Autumn	Reference
Group*Season*Year	Experiment area	2018	Summer	Reference
Group*Season*Year	Experiment area	2019	Summer	Reference

## Sheet: S8 Fixed effect of adult
Table S8 Fixed effect of the proportion of adult midday gerbils
Effect	Group	Year	Season	Estimate	SE	DF	t	P
Intercept				59.259	7.498	0	7.904
Group	Control area			22.963	14.995	154	1.531	0.128
Group	Experiment area			Reference
Season			Spring	18.519	11.855	154	1.562	0.12
Season			Autumn	-6.019	11.855	154	-0.508	0.612
Season			Summer	Reference
Year		2018		4.259	10.603	154	0.402	0.688
Year		2019		Reference
Group*Season*Year	Control area	2018	Spring	-21.667	28.054	154	-0.772	0.441
Group*Season*Year	Control area	2019	Spring	-3.519	23.71	154	-0.148	0.882
Group*Season*Year	Control area	2018	Autumn	-30.463	28.054	154	-1.086	0.279
Group*Season*Year	Control area	2019	Autumn	-19.537	23.71	154	-0.824	0.411
Group*Season*Year	Control area	2018	Summer	-34.259	21.207	154	-1.615	0.108
Group*Season*Year	Control area	2019	Summer	Reference
Group*Season*Year	Experiment area	2018	Spring	7.447	16.765	154	0.444	0.658
Group*Season*Year	Experiment area	2019	Spring	Reference
Group*Season*Year	Experiment area	2018	Autumn	15.648	16.765	154	0.933	0.352
Group*Season*Year	Experiment area	2019	Autumn	Reference
Group*Season*Year	Experiment area	2018	Summer	Reference
Group*Season*Year	Experiment area	2019	Summer	Reference

## Sheet: S9 Fixed effect of population
Table S9 Fixed effect of population of midday gerbils
Effect	Group	Year	Season	Estimate	SE	DF	t	P
Intercept				166.667	33.006	0	5.05
Group	Control area			111.111	66.012	154	1.683	0.094
Group	Experiment area			Reference
Season			Spring	122.222	52.187	154	2.342	0.02
Season			Autumn	77.778	52.187	154	1.49	0.138
Season			Summer	Reference
Year		2018		59.259	46.677	154	1.27	0.206
Year		2019		Reference
Group*Season*Year	Control area	2018	Spring	-259.259	123.497	154	-2.099	0.037
Group*Season*Year	Control area	2019	Spring	-100	104.374	154	-0.958	0.34
Group*Season*Year	Control area	2018	Autumn	-314.815	123.497	154	-2.549	0.012
Group*Season*Year	Control area	2019	Autumn	44.444	104.374	154	0.426	0.671
Group*Season*Year	Control area	2018	Summer	-3.704	93.355	154	-0.04	0.968
Group*Season*Year	Control area	2019	Summer	Reference
Group*Season*Year	Experiment area	2018	Spring	-20.37	73.804	154	-0.276	0.783
Group*Season*Year	Experiment area	2019	Spring	Reference
Group*Season*Year	Experiment area	2018	Autumn	-142.593	73.804	154	-1.932	0.055
Group*Season*Year	Experiment area	2019	Autumn	Reference
Group*Season*Year	Experiment area	2018	Summer	Reference
Group*Season*Year	Experiment area	2019	Summer	Reference

## Sheet: S10 Fixed effect of population
Table S10 Fixed effect of growth rate of midday gerbils
Eeffct	Group	Year	Season	Estimate	SE	DF	t	P
Intercept				-49.153	10.575	0	-4.648
Group	Control area			88.042	21.151	154	4.163	0
Group	Experiment area			Reference
Season			Spring	37.288	16.721	154	2.23	0.027
Season			Autumn	23.729	16.721	154	1.419	0.158
Season			Summer	Reference
Year		2018		18.079	14.956	154	1.209	0.229
Year		2019		Reference
Group*Season*Year	Control area	2018	Spring	-94.256	39.57	154	-2.382	0.018
Group*Season*Year	Control area	2019	Spring	-26.177	33.442	154	-0.783	0.435
Group*Season*Year	Control area	2018	Autumn	-130.697	39.57	154	-3.303	0.001
Group*Season*Year	Control area	2019	Autumn	37.382	33.442	154	1.118	0.265
Group*Season*Year	Control area	2018	Summer	9.699	29.912	154	0.324	0.746
Group*Season*Year	Control area	2019	Summer	Reference
Group*Season*Year	Experiment area	2018	Spring	-6.214	23.647	154	-0.263	0.793
Group*Season*Year	Experiment area	2019	Spring	Reference
Group*Season*Year	Experiment area	2018	Autumn	-43.503	23.647	154	-1.84	0.068
Group*Season*Year	Experiment area	2019	Autumn	Reference
Group*Season*Year	Experiment area	2018	Summer	Reference
Group*Season*Year	Experiment area	2019	Summer	Reference
